# Supplementary material for: Dimensionality and factorial invariance of religiosity among Christians and the religiously unaffiliated: A cross-cultural analysis based on the International Social Survey Programme
Source: PLoS One. 2019 May 15;14(5):e0216352. doi: 10.1371/journal.pone.0216352 (PMC6519809; doi:10.1371/journal.pone.0216352)
Supplement: S1 File — (R) [file pone.0216352.s001.R]

# Supporting Information - File S1
# --------------------------------
# "Dimensionality and factorial invariance of religiosity among Christians 
#  and the religiously unaffiliated: a cross-cultural analysis based on the
#  International Social Survey Programme"
#
#  by:
#
#  Carlos Miguel Lemos, Ross Joseph Gore, Ivan Puga-Gonzalez and F. LeRon Shults
#     
#  PURPOSE: - Import the ISSP Religion Cumulation file "ZA5070_v1-0-0.RData";
#           - Select Christian and nonreligious respondents;
#           - Remove respondents from Israel and Japan
#
#    INPUT: - "ZA5070_v1-0-0.RData" file
#   OUTPUT: - "ISSP.CHRISTIAN.UNAFFILIATED.RData" file
#


rm(list = ls())

"%ni%" <- Negate("%in%")
pct.table <- function(fact, ndig = 2) {
  if (!is.factor(fact)) stop("FACT must be a factor")
  return(round(prop.table(table(fact))*100,ndig))
}
Age2Factor <- function(age, standard = 3) {
#  PURPOSE: Convert numeric age to factor. Factor levels are coded according 
#           to the UK Office of National Statistics, Harmonized Principle 
#
#     ARGS:      age - numeric vector of respondents' age
#           standard - the standard to use (1, 2 or 3)
#
#   OUTPUT:     "age" as factor
#

  ageAsFactor <- cut(age, 
                     breaks = c(0,15,25,35,45,55,65,75,85,150),
                     labels = c( "0-14", "15-24", "25-34", "35-44", 
                                 "45-54","55-64", "65-74", "75-84", 
                                 "85+"),
                     right = FALSE,
                     include.lowest = TRUE,
                     ordered_result = TRUE)
  if (standard == 2) {
    ageAsFactor <- cut(age, 
                     breaks = c(0,25,45,65,75,150),
                     labels = c( "0-24", "25-44", "45-64", "65-74","75+"), 
                     right = FALSE,
                     include.lowest = TRUE,
                     ordered_result = TRUE)
  }				   
  if (standard == 1) {
    ageAsFactor <- cut(age, 
                     breaks = c(0,25,65,75,150),
                     labels = c( "0-24", "25-64", "65-74", "75+"), 
                     right = FALSE,
                     include.lowest = TRUE,
                     ordered_result = TRUE)
  }
  return(ageAsFactor)
}
CodeNameYear2Factor <- function(issp.cumulation){
# PURPOSE: Generate a data frame with country code,country.name and 
#          country year as factors
#
#    ARGS: issp.cumulation - ISSP Religion Cumulation data frame
#
#  OUTPUT: Data frame with columns "COUNTRY.CODE", "COUNTRY.NAME" and "YEAR" 
#

  code.year <- strsplit(as.character(issp.cumulation[,"V7"]),"_")
  country.code <- as.character(matrix(unlist(code.year), 
                            ncol = 2, byrow = TRUE)[,1])
  country.code <- factor(country.code, ordered = FALSE)
  country.name <- issp.cumulation$V6
  country.name <- factor(country.name, ordered = FALSE)
  year <- as.numeric(matrix(unlist(code.year), 
                            ncol = 2, byrow = TRUE)[,2])
  year <- factor(year, ordered = TRUE)
  return(data.frame("COUNTRY.CODE" = country.code,
                    "COUNTRY.NAME" = country.name,
                    "YEAR" = year))
}
 

# Load source and data files
setwd("C:/Users/carlosl/Desktop/PLOS_FOURTH")
dframe <- get(load("./DATA.FRAMES/ZA5070_v1-0-0.RData"))


# Create factors for country code, country name and year
CODE.NAME.YEAR <- CodeNameYear2Factor(dframe)


# Select items and sociodemographic variables from main file ZA5070
items <- c("V28", "V30", "V31", "V32", "V33", "V35", "V37",
           "V49", "V50", "V51", "ATTEND")
sociodemographic <- c("AGE", "SEX", "DEGREE", "RELIGGRP")
dframe <- cbind(dframe[,c(items,sociodemographic)],CODE.NAME.YEAR)

for (i in 1:length(items)) {
 dframe[,items[i]] <- factor(dframe[,items[i]], ordered = TRUE)
}
for (col in c("DEGREE")) {
 dframe[,col] <- ordered(dframe[,col])
}
dframe$AGE <- Age2Factor(dframe$AGE, standard = 2)
for (i in 1:length(sociodemographic)) {
 dframe[,sociodemographic[i]] <- factor(dframe[,sociodemographic[i]])
}

# Reverse scores 
to.reverse <- c("V30", "V31", "V32", "V33", "V35", "V37",
                "V51", "ATTEND")
for (col in to.reverse) {
  temp <- factor(dframe[,col])
  dframe[,col] <- factor(temp, levels = rev(levels(temp)))
}


# Create data frames corresponding to the three rounds
df.1991 <- subset(dframe, YEAR == "1991")
df.1991$YEAR <- factor(df.1991$YEAR)
df.1998 <- subset(dframe, YEAR == "1998")
df.1998$YEAR <- factor(df.1998$YEAR)
df.2008 <- subset(dframe, YEAR == "2008")
df.2008$YEAR <- factor(df.2008$YEAR)

# Table S1 - Number of countries, number of respondents, % of each religious
#           affiliation, all religious groups
tab.1991 <- c(Ncountries = length(unique(df.1991$COUNTRY.NAME)),
              Nrespondents = nrow(df.1991),
              pct.table(df.1991$RELIGGRP))
tab.1998 <- c(Ncountries = length(unique(df.1998$COUNTRY.NAME)),
              Nrespondents = nrow(df.1998),
              pct.table(df.1998$RELIGGRP))
tab.2008 <- c(Ncountries = length(unique(df.2008$COUNTRY.NAME)),
              Nrespondents = nrow(df.2008),
              pct.table(df.2008$RELIGGRP))
write.csv(cbind("1991" = tab.1991, "1998" = tab.1998, "2008" = tab.2008), 
          file = "./Table_S1.csv")


# Select Christian & unaffiliated; remove Israel and Japan
select <- c("No religion", "Roman Catholic", "Protestant",
            "Christian Orthodox", "Other Christian Religions")
dframe <- subset(dframe, RELIGGRP %in% select)
dframe$RELIGGRP <- factor(dframe$RELIGGRP)

# Eliminate Israel and Japan (after inspection)
exclude <- c("IL-Israel", "JP-Japan")
dframe <- dframe[-which(dframe$COUNTRY.NAME %in% exclude),]
dframe$COUNTRY.NAME <- factor(dframe$COUNTRY.NAME)


# Create data frames corresponding to the three rounds
df.1991 <- subset(dframe, YEAR == "1991")
df.1991$YEAR <- factor(df.1991$YEAR)
df.1998 <- subset(dframe, YEAR == "1998")
df.1998$YEAR <- factor(df.1998$YEAR)
df.2008 <- subset(dframe, YEAR == "2008")
df.2008$YEAR <- factor(df.2008$YEAR)


issp.christian.unaffiliated <- list("ISSP.1991" = df.1991, 
                                    "ISSP.1998" = df.1998,
                                    "ISSP.2008" = df.2008)

save(issp.christian.unaffiliated, 
     file = paste0(getwd(),"/DATA.FRAMES/ISSP.CHRISTIAN.UNAFFILIATED.RData"))


# Table 1 - Number of countries, number of respondents, % of each religious
#           affiliation, Christian and religiously unaffiliated only
tab.1991 <- c(Ncountries = length(unique(df.1991$COUNTRY.NAME)),
              Nrespondents = nrow(df.1991),
              pct.table(df.1991$RELIGGRP))
tab.1998 <- c(Ncountries = length(unique(df.1998$COUNTRY.NAME)),
              Nrespondents = nrow(df.1998),
              pct.table(df.1998$RELIGGRP))
tab.2008 <- c(Ncountries = length(unique(df.2008$COUNTRY.NAME)),
              Nrespondents = nrow(df.2008),
              pct.table(df.2008$RELIGGRP))
write.csv(cbind("1991" = tab.1991,"1998" = tab.1998,"2008" = tab.2008), 
          file = paste0(getwd(),"/Table_1.csv"))
