# Supplementary material for: Dimensionality and factorial invariance of religiosity among Christians and the religiously unaffiliated: A cross-cultural analysis based on the International Social Survey Programme
Source: PLoS One. 2019 May 15;14(5):e0216352. doi: 10.1371/journal.pone.0216352 (PMC6519809; doi:10.1371/journal.pone.0216352)
Supplement: S2 File — (R) [file pone.0216352.s002.R]

# Supporting Information - File S2
# --------------------------------
# "Dimensionality and factorial invariance of religiosity among Christians 
#  and the religiously unaffiliated: a cross-cultural analysis based on the
#  International Social Survey Programme"
#
#  by:
#
#  Carlos Miguel Lemos, Ross Joseph Gore, Ivan Puga-Gonzalez and F. LeRon Shults
#     
#  PURPOSE: - Transform variables in the "ISSP.CHRISTIAN.UNAFFILIATED.RData" file
#             for exploratory and confirmatory factor analyses
#
#    INPUT: - "ISSP.CHRISTIAN.UNAFFILIATED.RData" file
#   OUTPUT: - "ISSP.CHRISTIAN.UNAFFILIATED.TRANSFORMED.RData" file
#

rm(list = ls())

"%nin%" <- Negate("%in%")

# Load source and data files:
wd <- getwd()
setwd("C:/Users/carlosl/Desktop/PLOS_FOURTH")
issp <- get(load("./DATA.FRAMES/ISSP.CHRISTIAN.UNAFFILIATED.RData"))

# Select years 1998 (EFA) and 2008 (CFA)
df.1998 <- issp$ISSP.1998
df.2008 <- issp$ISSP.2008

# Define variables and groupings:
vars <- c("V28", "V30", "V31", "V32", "V33", "V35", "V37", 
          "V49", "V50", "V51", "ATTEND")
groupings <- c("AGE", "SEX", "DEGREE", "RELIGGRP", "COUNTRY.NAME", "YEAR")
df.1998 <- df.1998[,c(vars,groupings)]
df.2008 <- df.2008[,c(vars,groupings)]

# Transform variables
# ATTEND, V49 and V50: merge levels to avoid small counts in some levels
#         at the top levels (e.g. "Several times a week")
levels(df.1998$ATTEND)[c(2:4,5:6,7:8)] <- c(rep("Yearly",3),rep("Monthly",2),rep("Weekly",2))
levels(df.2008$ATTEND)[c(2:4,5:6,7:8)] <- c(rep("Yearly",3),rep("Monthly",2),rep("Weekly",2))
levels(df.1998$V49)[c(2:4,5:6,7:9,10:11)] <- c(rep("Yearly",3),rep("Monthly",2),rep("Weekly",3),rep("Daily",2))
levels(df.1998$V50)[c(2:4,5:6,7:9,10:11)] <- c(rep("Yearly",3),rep("Monthly",2),rep("Weekly",3),rep("Daily",2))
levels(df.2008$V49)[c(2:4,5:6,7:9,10:11)] <- c(rep("Yearly",3),rep("Monthly",2),rep("Weekly",3),rep("Daily",2))
levels(df.2008$V50)[c(2:4,5:6,7:9,10:11)] <- c(rep("Yearly",3),rep("Monthly",2),rep("Weekly",3),rep("Daily",2))


# V28: original levels not strictly ordinal and unstable thresholds' estimation
levels(df.1998$V28) <- c("I don't believe in God","I have doubts about God",
                         "I have doubts about God","I have doubts about God",
                         "I have doubts about God",
                         "I know God really exists and have no doubts about it")
levels(df.2008$V28) <- c("I don't believe in God","I have doubts about God",
                         "I have doubts about God","I have doubts about God",
                         "I have doubts about God",
                         "I know God really exists and have no doubts about it") 


# V51: merge levels to avoid small counts for some groupings (e.g. "RELIGGRP")
levels(df.1998$V51) <- c(rep("Highly non-religious",2),
                         "Somewhat non-religious",
                         "Neither religious nor non-religious",
                         "Somewhat religious",
                         rep("Highly religious",2)) 
levels(df.2008$V51) <- c(rep("Highly non-religious",2),
                         "Somewhat non-religious",
                         "Neither religious nor non-religious",
                         "Somewhat religious",
                         rep("Highly religious",2)) 

# SAVE DATA FRAMES WITH ADJUSTED LEVELS IN ".RData" FILE
issp.transformed.levels <- list("ISSP.TRANSFORMED.1998" = df.1998,"ISSP.TRANSFORMED.2008" = df.2008)
save(issp.transformed.levels, file = paste0(getwd(),"/DATA.FRAMES/ISSP.CHRISTIAN.UNAFFILIATED.TRANSFORMED.RData"))
